# Supplementary material for: Experimental investigation of the creep behaviour of remoulded loess under different levels of compactness
Source: PLoS One. 2022 Jan 24;17(1):e0262456. doi: 10.1371/journal.pone.0262456 (PMC8786181; doi:10.1371/journal.pone.0262456)
Supplement: S1 File — (ZIP) [file pone.0262456.s001.zip]

Archive with 2 entries (2 files):
- polish.pdf
- supporting information.doc
